# Supplementary material for: Early-stage multi-cancer detection through a plasma extracellular vesicle protein signature
Source: Cell Rep Med. 2026 Mar 24;7(4):102694. doi: 10.1016/j.xcrm.2026.102694 (PMC13130687; doi:10.1016/j.xcrm.2026.102694)
Supplement: Table S2. Differentially expressed proteins between normal and transformed HBEC sEVs, related to Figure 2 [file mmc2.xlsx]

## Sheet: Sheet1
Gene names	Exclusive PSMs	30KT WT R1	30KT WT R2	30KT WT R3	30KT(p53/KRAS) R1	30KT(p53/KRAS) R2	30KT(p53/KRAS) R3	FDR
CLTA	51	23.6907	23.1758	23.5987	27.0293	26.7983	26.918	0.000680669
SERPINE1	175	28.6471	28.1097	28.8371	24.6741	24.8559	24.9412	0.000680669
PIK3C2A	98	21.8626	21.2493	21.6196	25.5745	24.9995	25.2543	0.000680669
SERPINB1	139	24.5819	24.616	25.0083	21.6187	21.5858	21.7452	0.000680669
C3	116	26.5325	26.2183	26.9692	22.643	23.0911	22.4754	0.000680669
UNC45A	129	21.8626	21.2493	21.2079	24.8448	25.0194	25.3661	0.000680669
PCDH1	49	26.6452	26.1107	26.2826	22.6047	23.2216	22.8647	0.000680669
TPP2	150	22.639	22.6895	22.3577	26.7573	26.031	25.919	0.000680669
GM2A	86	26.7071	25.9092	26.6114	23.0666	22.6158	22.6252	0.000731484
RPL21	72	21.8626	21.2493	21.2079	24.3604	24.4037	24.673	0.000862444
GSN	232	26.6065	26.2588	26.1204	23.7676	23.7054	23.631	0.000862444
PSAP	252	29.2143	28.6703	29.3222	25.9746	26.0974	25.5432	0.000862444
CDH1	157	26.9085	26.9218	27.3925	24.2476	24.4445	23.9609	0.000862444
FAM98B	59	21.8626	21.2493	21.2079	24.3096	24.823	24.5022	0.000862444
LRPPRC	566	21.8626	21.2493	21.2079	24.2701	24.3391	24.682	0.000862444
TPM4	92	27.2753	26.5585	26.9328	24.1593	23.9646	23.7006	0.000862444
KLK5	15	23.612	24.0963	23.9214	20.9453	20.9904	21.4082	0.000862444
CTSB	256	27.6901	27.2011	27.6465	24.9765	25.0731	24.8479	0.000913299
FBLN1	14	26.0248	25.3348	25.6981	22.9711	23.0528	22.7588	0.000913299
NUCB1	219	27.8131	26.6519	27.3073	23.8567	23.2352	23.6222	0.000913299
LAMB3	1715	32.4072	32.7232	32.799	30.3447	30.3895	30.214	0.000995411
CLSTN1	315	29.3214	28.945	29.8337	26.3684	26.4858	26.5873	0.00100417
CLCA4	33	24.3887	24.3142	23.6164	20.9453	20.9904	21.4082	0.00100417
ACTN4	574	29.6928	29.4341	29.6787	27.3535	27.3562	26.9143	0.00100417
CTSC	199	26.8927	26.1198	26.3595	23.2405	23.3855	22.4356	0.00100417
P4HB	663	28.6811	27.9653	28.6037	25.825	25.6462	25.7991	0.00100417
MSLN	5	25.6483	24.3125	24.6544	20.9453	20.9904	21.4082	0.00100417
MTHFD1	265	22.5527	22.4215	21.971	24.7841	24.7087	24.6403	0.00103636
CALR	405	27.4448	26.4347	27.0094	24.0431	23.8622	24.093	0.00103636
LTA4H	239	24.958	24.1605	24.379	21.8124	21.8706	21.4082	0.0010417
INHBA	137	28.1311	28.083	28.5388	25.9457	25.9194	25.4757	0.0010417
RPL7	157	22.5003	22.297	22.6391	24.5747	25.1585	25.1018	0.0010417
RPL13	102	23.1713	23.0501	23.4855	25.4347	25.3337	25.4841	0.0010417
ECM1	61	26.3606	24.9706	26.0316	21.3361	21.6762	22.2585	0.00107581
APOE	122	24.9463	25.5432	25.1536	27.5626	27.7673	28.2197	0.0011398
PRSS23	107	24.7687	24.8316	25.1883	27.0169	27.0643	27.0311	0.0011398
VCAN	913	28.5468	28.0756	29.1981	31.6974	31.5828	31.4504	0.00119028
CPE	47	26.823	25.2079	25.4855	21.8813	21.7645	22.1173	0.00130413
CAST	20	25.4926	25.536	25.4741	23.7233	23.6457	23.4908	0.00131329
PTPRF	384	27.6666	27.7505	27.7689	25.4203	25.4187	25.9189	0.00131329
APEH	143	25.1743	24.4894	24.9105	22.5897	22.6553	22.5387	0.00131329
SERPINB5	496	27.7728	27.1426	27.4238	25.2401	25.2839	24.9738	0.00131329
DNM2	211	23.7453	23.5993	23.9829	25.9589	25.6649	25.7476	0.00143557
GPX3	11	24.6372	23.5437	23.9126	20.9453	20.9904	21.4082	0.00144104
GRN	110	27.2421	26.1531	27.3232	23.8314	23.7679	23.122	0.00155992
SFN	477	29.2317	29.0697	28.8547	27.1568	27.1846	26.8862	0.00157082
GOT1	150	24.4781	23.5997	23.5103	20.9453	20.9904	21.4082	0.00173309
POSTN	61	22.4563	21.2493	21.2079	25.4797	25.1239	26.5444	0.00173309
HAPLN3	57	22.9671	22.6568	23.6584	26.2102	25.8415	25.5618	0.00173309
LAMA3	3	32.3278	32.6624	32.8845	30.7381	30.651	30.5906	0.00190108
PPT1	70	24.581	23.3586	24.3942	20.9453	20.9904	21.4082	0.00190108
PTK7	225	26.2148	26.0523	26.3195	24.1882	24.2655	24.5576	0.00190108
PTPRK	129	25.9201	25.56	25.8404	24.0293	23.9681	23.9374	0.00190108
CA2	96	23.828	23.4016	23.0473	20.9453	20.9904	21.4082	0.00196471
YWHAZ	318	28.2285	27.9602	27.9044	26.1511	25.9878	26.3676	0.00198809
SDK2	22	22.942	23.3066	22.9722	20.9453	20.9904	21.4082	0.00207902
LTBP4	81	25.6109	25.0183	26.0238	22.8714	23.1732	23.2397	0.00207902
SERPINB7	56	24.9917	25.6068	26.1271	22.6567	20.9904	21.4082	0.00207902
A2ML1	15	23.2734	22.8855	23.0201	20.9453	20.9904	21.4082	0.00207902
DAG1	41	25.1413	24.4714	25.0227	22.4553	20.9904	21.4082	0.00207902
RPL13A	67	21.8626	21.2493	21.2079	23.5988	23.3456	23.6146	0.00213469
PPL	214	24.8021	24.5569	24.846	22.9624	22.8431	22.3252	0.00213469
PLS3	316	26.1567	25.4716	25.3772	22.778	23.5834	22.8634	0.00215704
RPL36A	28	21.8626	21.2493	21.2079	23.3316	23.5801	23.5695	0.00215704
CDH3	129	26.0519	26.1066	26.6369	24.0725	24.4055	23.7482	0.0021948
CAPN2	274	24.8678	24.5838	25.3186	22.9203	22.9577	22.5844	0.0021948
CTSD	192	27.5601	26.9708	27.4484	25.1481	25.535	24.9585	0.0021948
HSP90B1	947	28.7764	28.6608	29.1903	27.0584	27.1208	26.975	0.0021948
PSMA1	196	26.527	26.1786	26.2114	24.4529	24.6812	24.1892	0.0021948
RPS5	163	23.189	23.2986	23.6312	25.0761	25.1111	25.3939	0.0021948
FTH1	176	27.622	26.741	26.7907	24.9601	24.6204	24.5184	0.00232145
ACTN1	768	28.3648	28.2924	28.6298	26.7977	26.6657	26.2874	0.00236366
TF	5192	36.5218	35.3654	35.6078	33.2254	33.2313	33.4666	0.00242634
HARS	131	24.9109	24.19	24.3978	22.4908	22.5346	22.6391	0.00242824
FSTL1	55	28.3287	26.1723	27.1641	23.3572	23.3139	23.5752	0.00243458
PSMB6	65	25.7884	25.3819	25.5713	23.881	23.8249	23.325	0.00245592
PSMA3	110	26.1488	26.051	26.297	24.6049	24.0792	24.4733	0.00245592
LDLR	238	26.3023	26.2123	26.6749	24.8111	24.5545	24.4169	0.00247627
PSMA7	172	26.7991	26.4323	26.6726	25.1305	24.7742	24.6682	0.00247947
PSMB2	146	25.466	25.231	25.2696	23.6326	23.8085	23.3005	0.00247947
YWHAG	165	26.547	26.1115	26.1861	24.734	24.3016	24.3428	0.00247947
RRBP1	400	23.2718	23.0295	23.2935	24.6994	25.2013	25.3553	0.0025337
DISP2	5	22.9726	23.2653	22.7293	20.9453	20.9904	21.4082	0.00257003
RPL14	76	22.186	21.9525	22.6324	24.0859	24.6669	25.0444	0.00274725
PSMA4	143	26.7369	26.0876	26.2545	24.6646	24.5087	24.2879	0.0028178
SPRR1B	21	23.688	23.669	23.2177	21.8525	20.9904	21.4082	0.00292617
HS3ST1	12	21.8626	21.2493	21.2079	23.3095	23.2457	23.2224	0.00292617
HNRNPU	318	22.7446	22.2796	22.4818	24.4852	25.4402	24.4988	0.00292617
ALDOA	938	28.2179	27.2369	27.4828	25.5507	25.5731	25.5053	0.00298549
RPL5	170	22.723	22.8039	23.3751	24.8717	24.6389	25.0566	0.00300173
ROBO1	9	23.0789	22.7728	23.5885	20.9453	20.9904	21.4082	0.00303027
SHMT2	203	22.4398	22.4134	21.9913	25.5729	24.6443	24.2873	0.00305485
CLSTN3	25	23.3324	23.3167	23.8423	21.8283	20.9904	21.4082	0.00305485
SLPI	24	23.7475	23.8737	23.3217	20.9453	21.7232	21.7854	0.00306624
SRGN	16	22.4689	21.2493	21.2079	25.7653	25.3934	24.2181	0.00321499
RAB7A	38	23.1756	23.5331	23.6297	25.5489	25.0187	25.0967	0.00321499
BTD	13	23.5861	22.7726	23.0003	20.9453	20.9904	21.4082	0.00323567
PHGDH	211	23.6849	23.3609	23.7712	25.0635	25.296	25.149	0.00323567
PAM	21	23.1057	22.585	22.8983	20.9453	20.9904	21.4082	0.00325657
MET	97	26.1223	25.6959	25.8483	24.3582	24.3512	24.4029	0.00325657
RPL4	287	22.5401	23.0989	23.5489	25.0489	25.4411	25.9681	0.00325657
RPL7A	130	23.4805	22.6874	23.287	24.8768	25.4663	25.6683	0.00325657
CLTC	1624	29.0483	29.0825	29.353	30.8334	30.77	30.5049	0.00325657
SPRR3	9	23.7605	22.9341	22.9261	20.9453	20.9904	21.4082	0.00325657
RELA	48	21.8626	21.2493	21.2079	23.099	23.6542	23.3173	0.00325657
MAP1B	381	22.6461	22.3364	23.4473	25.4609	24.7895	25.3691	0.00325657
PSMA6	217	26.6647	26.6523	26.542	25.2872	24.7998	24.5792	0.00325657
SQRDL	227	21.8626	21.2493	21.2079	23.0778	23.2059	23.3419	0.00325657
COL4A1	41	23.3946	23.4577	23.9772	25.8973	25.2241	25.4646	0.00325657
SEMA4B	81	26.1736	25.5666	25.5096	24.0867	23.8323	23.4434	0.00325657
PRKCSH	253	25.6998	24.2915	25.1647	22.4785	22.7444	22.2361	0.00325657
MMP10	22	24.4566	23.9064	23.9491	22.4385	22.5286	22.4828	0.00328034
GAK	72	22.0686	21.2493	21.5896	24.1419	23.4607	23.557	0.00329196
FLOT2	54	21.8626	21.2493	21.2079	23.219	23.2096	23.0692	0.00331427
PSMB5	122	25.8255	25.453	25.9444	24.075	24.0193	23.3363	0.00333472
PSMB7	87	25.9482	25.5366	26.1472	24.3724	23.8409	24.0948	0.00337617
PDLIM7	167	21.8626	21.2493	21.2079	23.2904	23.2594	23.0089	0.0034321
RPL6	188	22.9126	22.9498	23.4349	25.2221	24.5928	24.8731	0.00347175
NID1	52	21.8626	22.5372	22.3624	25.8466	24.3699	24.7305	0.00347175
RPL9	151	21.8626	21.2493	21.2079	23.008	23.2195	23.3977	0.00347175
RPL34	42	21.8626	21.2493	21.2079	24.6414	23.2913	23.9862	0.00348498
DKK3	54	25.9462	25.6966	26.1519	24.3242	24.4042	24.5569	0.00352783
CPNE1	127	23.202	23.1507	23.1313	25.1066	24.7276	24.4573	0.00357819
CDK1	60	21.8626	21.2493	21.2079	23.0019	23.2407	23.1683	0.00357819
CTGF	28	22.7151	22.4462	22.4934	24.585	24.183	23.9009	0.00357819
LDHA	868	29.1934	28.2793	28.5278	26.5518	26.7083	26.9414	0.00357819
CLU	88	25.1026	24.7855	24.9762	26.3728	26.259	26.4691	0.00357819
PSMB3	102	24.6562	24.6183	24.8388	23.3319	23.3969	23.0281	0.00359753
RPL11	71	24.077	24.0517	24.4957	25.6375	25.7233	25.7054	0.00359753
VTA1	52	21.8626	21.2493	21.2079	22.9631	23.5238	23.6649	0.00359753
TNFRSF21	23	24.1929	23.2999	23.5253	21.746	21.949	21.4082	0.00364861
IARS	360	23.1954	22.9617	23.336	24.5291	24.5455	24.8155	0.00364861
PRKDC	889	21.8626	22.3584	23.2875	25.424	24.7267	25.0361	0.00365732
HDGF	133	26.2196	24.2892	24.5638	21.7348	21.7159	22.065	0.0036953
LAMC2	2611	33.1781	33.3654	33.7117	31.8945	31.8372	32.0222	0.00381222
LRP1	100	24.188	24.8938	25.3021	22.9555	22.7033	22.4075	0.00409752
CPD	178	22.9794	22.7643	23.3492	24.8183	24.7605	24.3785	0.00409752
ATRN	51	25.4215	24.4687	24.7856	23.2064	22.9061	22.9912	0.00409752
COL4A2	67	23.7253	22.8883	23.8105	25.2485	25.3402	25.4833	0.00409752
ATP1B3	136	23.3836	24.3793	23.4565	25.729	25.6231	25.7278	0.00409752
LPXN	66	21.8626	21.2493	21.2079	23.0385	22.968	23.1341	0.0041175
SEMA7A	25	23.3593	23.4707	24.5506	21.7959	20.9904	21.4082	0.00424764
NQO1	57	21.8626	21.2493	21.2079	23.0634	22.9351	23.0709	0.00441139
PSMB1	128	25.7395	25.0408	25.6489	23.9056	23.7772	23.2319	0.00452142
OAT	160	21.8626	21.2493	21.2079	22.9742	23.1741	22.9514	0.00452142
NOTCH3	22	23.0436	22.9226	23.7809	21.6219	20.9904	21.4082	0.00464356
RPS27	20	23.2412	23.1682	23.3755	24.6439	24.4069	24.8302	0.00464356
DNAJA2	127	22.9099	22.9591	22.7637	24.0113	24.5514	24.3874	0.00464356
CCT4	361	25.226	24.999	25.3828	26.5782	26.4234	26.6839	0.00464356
CLTB	89	24.7481	23.9144	24.7932	26.5064	26.4001	26.0969	0.00464356
S100A2	90	27.9592	28.121	28.1891	26.7633	26.6077	26.9307	0.00464356
TCP1	286	25.2577	25.379	25.5527	26.7374	26.5729	26.8794	0.00467454
ATP5B	509	23.4134	23.2575	23.2477	24.6585	24.584	24.4589	0.00473362
RPS2	207	25.3924	24.4661	24.8535	26.5248	26.6418	26.6868	0.00473362
RPS4X	225	24.375	24.2494	24.8104	25.8368	26.0285	26.4273	0.00476985
PSMA5	149	25.6243	25.6199	25.9738	24.3314	24.3589	23.7258	0.00477805
PSMA2	143	24.3594	24.6354	24.9777	22.8718	23.2939	23.1835	0.00487485
COL17A1	308	27.0352	27.3503	27.4145	26.0704	25.8534	25.6639	0.00488751
CNDP2	222	24.7662	24.1839	24.0915	22.3465	22.6328	21.4082	0.00497571
CRYAB	17	22.4411	22.7035	23.1908	20.9453	20.9904	21.4082	0.00497571
ARPC1A	43	22.5196	22.3853	22.5632	20.9453	20.9904	21.4082	0.00499129
LYPD3	26	23.731	23.0954	23.6375	21.8854	22.081	21.4082	0.00527838
VCL	523	25.9721	25.5834	25.7593	24.4347	24.4948	24.5452	0.00532593
LMNA	18	27.8693	27.258	27.679	25.9913	26.118	26.324	0.00562712
TIGAR	74	22.8956	22.7466	22.6151	21.5801	20.9904	21.4082	0.00562712
RPS16	119	24.8689	24.9907	25.2531	26.3035	26.5889	26.2349	0.00569987
GPI	279	27.3721	25.5445	25.7799	23.5944	23.4594	23.5099	0.00569987
PGD	219	25.2297	24.7932	24.6829	23.5247	23.2469	23.6262	0.00582673
PDIA4	386	25.6228	24.5651	25.3804	22.3716	23.5508	22.6646	0.00582691
MXRA5	11	23.3569	22.8818	23.9535	21.7919	20.9904	21.4082	0.00582691
SPINT1	101	24.5741	24.7403	25.6464	23.3309	22.9893	22.6667	0.00582691
GAA	132	23.3606	22.9636	23.7484	21.8165	21.8529	21.9181	0.00595894
TKT	99	27.3906	26.0199	26.4641	24.7232	24.4981	24.3899	0.00596516
LGMN	49	24.2093	22.7611	23.1038	20.9453	20.9904	21.4082	0.00598558
ANXA3	180	24.4587	23.9776	23.8877	22.7852	22.6774	22.7602	0.00598558
PSAT1	156	25.2802	24.0792	24.5613	22.9801	22.5543	22.5277	0.00598558
DDX5	173	22.9278	22.6326	22.9883	23.9414	24.2524	24.364	0.00600635
VLDLR	21	23.3991	22.8404	23.6896	21.8806	21.7216	21.4082	0.00618251
NT5C2	68	22.4537	22.3017	22.5457	20.9453	20.9904	21.4082	0.00618705
UGGT1	306	24.2233	24.1519	24.0366	22.9228	23.0684	22.6542	0.00623031
EZR	234	25.7081	25.9081	25.7266	24.5318	24.7115	24.5664	0.00629706
MANBA	31	25.0048	23.6555	23.5529	21.7582	21.8491	21.8861	0.00632943
CD63	39	24.211	21.2493	21.2079	26.6443	26.3323	26.4599	0.00644411
FST	167	28.5985	28.4086	28.6833	27.3419	27.4923	27.2545	0.00645413
CD99	25	21.8626	22.8179	21.2079	24.5891	24.3577	23.9622	0.00651154
CD59	119	25.5692	26.9258	26.6024	28.759	28.1312	28.7083	0.00664168
HSPA9	559	24.6507	24.2652	24.4922	25.6196	25.694	26.0793	0.00677028
YWHAE	374	27.9513	27.3604	27.1428	26.0611	26.0516	25.705	0.00690619
WDR1	398	26.8269	26.4718	26.818	25.3434	25.3598	25.6404	0.00691699
NOMO1	7	23.2988	22.9667	23.0302	21.9739	20.9904	21.4082	0.00694815
TUBB	542	25.0704	24.8862	25.6361	26.585	26.6836	26.5871	0.00721731
STOM	146	23.8672	25.6631	24.4855	27.1867	26.9202	27.061	0.00735738
SNRPD1	51	21.8626	21.2493	21.2079	22.6777	23.34	22.9931	0.00755114
SH3GL1	111	22.9476	23.4453	22.9803	24.3451	24.4086	24.3734	0.00765867
CCT8	453	26.0311	25.8219	26.1299	27.0564	27.1338	27.4228	0.00783803
CCBE1	28	21.8626	23.2287	23.8485	25.5668	25.3542	25.7749	0.00783803
EPHB2	23	21.8626	21.2493	21.2079	22.6462	22.9435	22.9774	0.00783803
GOLGA7	11	21.8626	21.2493	21.2079	23.1225	22.6688	22.8649	0.00791858
EIF2S2	205	23.1814	22.4071	23.2867	24.317	24.6201	24.6914	0.00793677
ITGB4	661	26.343	26.9756	26.4124	27.9512	27.7876	28.0625	0.00793677
PTX3	69	24.536	22.7781	23.0903	26.1792	25.6369	25.9257	0.00793677
MDH1	89	25.7654	24.406	24.6492	22.91	22.9681	23.0786	0.00801218
RPS18	108	24.2864	23.929	24.4742	25.3856	25.7401	25.4602	0.00801218
APP	531	29.7135	29.3867	30.241	28.4096	28.3839	28.1955	0.00827147
CCT7	334	25.4966	25.104	25.4177	26.3268	26.7788	26.8658	0.00831086
CPA4	23	24.6892	22.7058	23.9667	20.9453	21.4074	21.4082	0.00849034
DSG3	88	24.2717	24.5254	24.6271	23.1917	23.2401	23.4835	0.00865334
CTSV	42	25.0011	24.7819	24.8751	22.9187	23.1938	21.4082	0.00865334
HADHA	294	21.8626	21.2493	22.2978	23.8229	23.1927	23.5121	0.00874575
RPS14	95	22.7977	22.7022	22.6242	23.6268	23.9786	24.1715	0.0087705
RPS3A	199	24.145	23.6775	24.3066	26.1823	25.2145	25.6834	0.00878358
CCDC88A	6	21.8626	21.2493	23.8593	26.2086	25.7831	25.1378	0.00878881
VCP	698	26.9207	26.4619	26.7229	25.6302	25.5154	25.4581	0.00878881
SUPT16H	141	21.8626	21.2493	21.2079	22.7001	22.8306	22.7357	0.00889515
B4GALT1	58	24.9535	24.14	24.4507	22.8076	22.9128	23.3341	0.00890878
ANXA1	402	27.208	26.8009	26.3609	25.4719	25.4345	25.0681	0.00901956
TUBB4B	27	27.4757	27.3304	27.7772	28.5552	28.8039	28.749	0.00904645
MCAM	39	22.6311	21.2493	21.2079	23.8488	23.5698	24.4428	0.00907488
HEXB	141	25.5614	23.3322	24.5024	20.9453	22.1823	21.4082	0.00922299
CCT5	419	25.4707	25.5554	26.069	26.9537	26.8383	27.172	0.0093015
RPL31	37	21.8626	21.2493	21.2079	22.7135	22.6463	23.0139	0.00956381
TPM2	16	24.7464	24.4123	25.343	23.2629	22.9963	23.5772	0.00984684
DDX3X	250	22.5076	22.4955	22.8142	23.8766	23.6866	23.6046	0.0099366
XPO7	104	21.8626	21.2493	21.2079	22.771	22.6996	22.6602	0.0103004
PDLIM1	247	24.7083	24.1993	24.7079	23.2385	23.4312	23.371	0.0103598
HSPB1	432	29.528	29.8462	30.3543	28.6538	28.6021	28.2578	0.0103598
M6PR	50	23.2081	21.2493	21.2079	24.9002	24.7819	24.1704	0.0105746
RPS8	153	23.4052	22.9431	24.1355	24.9523	25.2231	25.2117	0.0106803
YWHAB	188	26.4327	26.2208	26.0301	25.0501	25.241	25.1122	0.0106803
SPOCK1	140	25.7256	25.9648	26.8238	27.5827	27.8775	27.851	0.0106803
TGM1	42	23.7314	23.9158	23.2749	22.4869	22.4476	21.9698	0.0110367
MYH14	4	22.5428	22.1316	22.2532	20.9453	20.9904	21.4082	0.0112394
FLRT3	18	23.1285	23.1541	22.7608	22.0436	20.9904	21.4082	0.0114763
CD44	282	26.7554	27.5244	27.0639	28.6284	28.3354	28.3097	0.0114839
RPS15	128	21.8626	21.2493	21.2079	22.6368	22.6113	22.8359	0.0115851
SLC7A5	71	25.3105	26.2384	25.4511	26.9179	27.1896	27.2896	0.0116738
TNC	5	26.0964	25.9798	26.2128	25.0159	24.9825	25.209	0.0116792
HNRNPM	171	23.0628	23.0418	23.937	25.09	25.1297	24.5452	0.0117089
PGK1	520	28.1305	27.504	27.7654	26.6685	26.4538	26.7044	0.0118214
RPS9	93	23.8769	23.738	24.0186	25.2764	25.5234	24.7341	0.0118214
FAT2	410	27.7491	28.2223	28.1309	26.8927	27.0345	26.8748	0.012059
UGP2	85	24.6301	24.4771	24.6439	23.144	23.6375	23.5972	0.012059
PSMB8	71	23.4149	23.4233	23.6767	22.3735	22.2918	21.4082	0.012059
PCDH7	26	22.4569	21.2493	21.8043	23.7723	23.1883	23.4992	0.0127355
CCT3	483	25.3632	25.3832	25.9373	26.7104	26.6234	26.891	0.0128362
IGFBP2	35	23.9838	23.9315	26.5574	21.759	21.7874	21.4082	0.0128362
RTCB	170	23.3894	23.4697	23.9336	25.0262	24.8765	24.5379	0.0128362
CORO1A	98	21.8626	21.978	22.0986	24.3366	22.9174	23.9664	0.0128362
TENM2	303	26.2696	27.3272	26.947	25.4436	25.4473	25.3741	0.0128362
GSTP1	527	27.8684	26.7495	26.277	24.8916	25.1823	25.1044	0.0128362
RPS13	94	23.5174	22.3572	23.3475	24.6987	24.7661	24.5127	0.0128362
FARSA	141	23.0088	23.0206	23.0183	23.7873	24.3278	24.4411	0.0128362
BZW1	130	21.8626	22.839	22.5855	23.6118	24.0148	24.3504	0.0128362
QSOX1	162	27.5797	26.4657	27.1608	25.6388	25.4252	25.681	0.0128362
PSMB4	67	25.5007	24.5498	24.7941	23.6683	23.5846	23.484	0.0128453
GSS	120	24.4285	22.9172	23.5723	22.1497	20.9904	21.4082	0.0128453
CHMP4B	71	23.2756	23.2947	22.4839	24.5167	24.1666	24.4671	0.0128453
MTAP	206	25.1585	24.8947	24.6238	23.4101	23.8224	23.8801	0.0129102
MYO1E	146	21.8626	21.2493	21.2079	22.6945	22.5571	22.6425	0.0129102
NPEPPS	214	24.2332	23.7842	23.5033	22.3447	22.1456	22.8581	0.0129102
FDPS	134	24.2556	23.554	23.4331	22.3625	22.2963	22.6122	0.0129102
SFPQ	245	23.3089	22.8884	23.9352	24.9157	24.8384	24.6514	0.0129102
SND1	411	23.9201	23.6675	24.2878	25.4803	24.9783	25.1083	0.0129153
RPL18A	76	22.5449	22.1611	22.5837	23.6052	23.5734	24.498	0.0132066
IPO5	302	24.4091	24.2888	24.5631	23.5545	23.4221	23.1883	0.0132066
TROVE2	81	24.092	23.3897	23.5889	21.9885	20.9904	22.4592	0.0133471
ATP1A1	433	25.8758	27.5043	26.1569	28.5143	28.4712	28.3868	0.0133471
CDH13	12	24.8255	22.9725	23.1593	20.9453	21.6643	21.4082	0.0133586
ATP6V1E1	53	21.8626	21.2493	21.2079	22.4601	22.7118	22.8071	0.0133586
DSC2	7	22.6441	22.6846	23.4525	21.5222	21.5121	21.7917	0.0133623
MAN2A1	118	23.6009	23.2769	23.6128	22.1314	22.3623	22.6536	0.0134899
HSPA5	892	28.8873	28.5327	29.1268	27.7357	27.8447	27.67	0.0136079
S100A11	252	26.0801	26.2621	25.8708	25.1064	25.1154	24.9863	0.0136079
SPARC	100	28.3691	25.6812	26.3833	23.7208	23.7291	24.2596	0.0139562
SRRT	106	21.8626	21.2493	21.2079	22.4088	22.8233	23.1247	0.014022
CAND1	370	25.4079	24.9675	25.1579	24.3417	23.9858	23.9405	0.0140477
MARS	241	22.9725	22.2741	22.4551	23.7639	23.6242	23.7834	0.0140477
CALU	171	24.3309	23.331	24.1448	22.4401	22.5167	21.4082	0.0140477
CELSR2	11	22.2723	22.0002	22.324	20.9453	20.9904	21.4082	0.0140477
UBE2V1	5	23.1089	22.2982	22.1843	20.9453	20.9904	21.4082	0.0140477
SYNCRIP	87	24.6865	24.124	24.7748	25.8214	25.7596	25.5186	0.0141705
TPM1	54	23.8971	23.1507	22.7703	21.6434	21.8537	21.9558	0.0142405
HDLBP	289	22.9126	22.6068	23.4532	24.1984	24.2972	24.1547	0.0143808
PLOD3	154	24.9034	23.9135	24.8021	22.9266	23.0562	23.3359	0.0143808
FSTL3	25	25.5281	23.0531	24.4616	21.6925	21.7169	21.9822	0.0145212
RPL37A	42	22.4605	21.2493	21.2079	23.7811	23.1023	23.3045	0.0145212
CFH	35	24.9537	22.6578	23.9352	21.449	20.9904	21.7113	0.0145956
AIMP1	134	21.8626	21.2493	22.4636	23.3711	23.2099	23.4175	0.014691
RPS15A	40	23.7363	23.6356	24.0847	25.0463	24.7032	24.859	0.0147753
GPC1	177	27.4035	27.7401	28.1981	26.539	26.7081	26.5484	0.0148175
RPS7	178	22.6502	22.7085	22.9376	23.551	24.3998	24.0571	0.0148175
NUMA1	346	23.2422	22.9445	23.799	25.4226	24.6886	24.4747	0.0148175
PARP1	186	21.8626	21.2493	21.2079	22.3683	22.7932	22.9375	0.0148175
GGH	146	26.3825	25.5547	25.6073	24.6766	24.3042	24.6421	0.0148591
RPL23	105	23.9206	24.2583	25.1535	25.9931	26.0469	25.8195	0.015035
NME2	88	27.8157	26.1815	26.5572	25.2019	24.9155	24.1995	0.0150711
PNP	224	25.8075	24.1031	23.9845	22.7873	22.421	22.1033	0.0156073
TUFM	248	21.8626	21.2493	21.8533	23.2427	23.5383	22.5418	0.0157605
TM9SF4	43	21.8626	21.2493	21.2079	22.7997	22.3683	22.7298	0.0157605
SERPINB8	77	22.6297	22.1245	22.0544	20.9453	20.9904	21.4082	0.0158425
RPL17	4	21.8626	21.2493	22.9732	23.9388	23.922	23.7661	0.0161469
TPM1	4	24.1746	23.4975	25.2645	22.1132	22.3534	22.6646	0.0161615
MYOF	409	21.8626	22.3632	21.2079	24.8115	23.6576	23.1706	0.0167664
CD109	120	25.6378	25.3722	25.1373	24.2678	24.5128	24.3488	0.0167715
THBS1	1329	33.771	33.7949	34.3272	34.9244	34.9925	35.1524	0.0169876
EPCAM	21	21.8626	22.97	21.2079	24.0138	23.8849	23.7276	0.0169899
CLIP1	77	24.2172	23.9906	24.4052	23.0629	23.4199	22.7122	0.017217
ABCE1	214	22.4241	22.2947	22.621	23.7287	23.6795	23.157	0.0174032
AIMP2	73	21.8626	21.2493	21.2079	22.6127	22.4199	22.5924	0.017451
CCT6A	269	25.3147	24.6877	25.1756	26.1724	26.006	26.17	0.0175632
RPL3	256	22.9835	22.4364	23.5177	25.1869	24.0295	25.5743	0.0176509
NRG1	10	21.8626	21.2493	22.2205	23.0295	23.0558	22.9473	0.0178676
GLUD1	163	21.8626	22.6284	22.5099	20.9453	20.9904	21.4082	0.0179568
MAP2K1	77	21.8626	21.2493	21.2079	22.4703	22.8924	22.4504	0.0180959
TUBB6	251	23.8183	24.1665	24.604	25.0982	25.6119	25.4938	0.0180973
TCEB1	68	21.8626	22.7427	22.8584	20.9453	20.9904	21.4082	0.0180973
RPL10	38	22.3519	22.1306	21.9958	22.8951	23.6284	23.9736	0.0182321
ACAT1	125	21.8626	21.2493	21.2079	22.3237	22.6582	22.8679	0.0182563
CCT2	440	24.7872	25.0203	25.4275	25.9512	26.1914	26.5061	0.0182563
BGN	37	22.837	21.2493	22.3993	24.6054	23.5006	25.1128	0.0182563
HBA1	39	23.8971	24.3379	24.0042	22.8465	23.1809	23.2023	0.0182563
TGFBI	2632	32.8297	33.0174	33.703	31.9491	31.9125	32.1114	0.0182563
EPRS	532	24.0508	23.6992	24.6762	25.4076	25.2464	25.4751	0.0186426
HADHB	158	21.8626	21.2493	21.2079	24.2822	22.4542	23.3873	0.0190631
ETFA	122	21.8626	21.2493	21.2079	22.4839	22.4485	22.5645	0.0193894
RNH1	278	26.1112	25.4913	25.6163	24.4633	24.9392	24.4211	0.0194778
RPL26	59	21.8626	21.2493	22.0348	22.8158	22.7035	23.1628	0.019743
